# Supplementary material for: ﻿A new species of Veronica (Plantaginaceae) from Western Iran
Source: PhytoKeys. 2024 Jan 29;237:219–30. doi: 10.3897/phytokeys.237.115003 (PMC10843890; doi:10.3897/phytokeys.237.115003)
Supplement: XML Treatment for Veronica kurdistanica [file phytokeys.237.115003-treatment1.xml]

<!DOCTYPE tp:taxon-treatment
  PUBLIC "-//TaxonX//DTD Taxonomic Treatment Publishing DTD v0 20100105//EN" "tax-treatment-NSO.dtd">
<tp:taxon-treatment xmlns:tp="http://www.plazi.org/taxpub"><tp:treatment-meta><kwd-group><label>Taxon classification</label><kwd>
                <named-content content-type="kingdom">Plantae</named-content>
              </kwd><kwd>
                <named-content content-type="order">Lamiales</named-content>
              </kwd><kwd>
                <named-content content-type="family">Plantaginaceae</named-content>
              </kwd></kwd-group><mixed-citation publication-type="journal"><person-group><name><surname>Advay</surname><given-names>Mahfouz</given-names></name><name><surname>Albach</surname><given-names>Dirk C.</given-names></name><name><surname>Doostmohammadi</surname><given-names>Moslem</given-names></name></person-group><article-title>﻿A new species of <italic><tp:taxon-name><tp:taxon-name-part taxon-name-part-type="genus" reg="Veronica">Veronica</tp:taxon-name-part></tp:taxon-name></italic> (<tp:taxon-name><tp:taxon-name-part taxon-name-part-type="family">Plantaginaceae</tp:taxon-name-part></tp:taxon-name>) from Western Iran</article-title><source>PhytoKeys</source><day>29</day><month>01</month><year>2024</year><volume>237</volume><fpage>219</fpage><lpage>230</lpage><pub-id pub-id-type="doi">10.3897/phytokeys.237.115003</pub-id></mixed-citation></tp:treatment-meta><tp:nomenclature><label>﻿</label><tp:taxon-name>
              <object-id xmlns:xlink="http://www.w3.org/1999/xlink" content-type="arpha" xlink:type="simple">7EBB71DA-B2F9-5F76-85CC-9C1BF9166A01</object-id>
              <tp:taxon-name-part taxon-name-part-type="genus" reg="Veronica">Veronica</tp:taxon-name-part>
              <tp:taxon-name-part taxon-name-part-type="species" reg="kurdistanica">kurdistanica</tp:taxon-name-part>
              <object-id xmlns:xlink="http://www.w3.org/1999/xlink" content-type="ipni" xlink:type="simple">urn:lsid:ipni.org:names:77335343-1</object-id>
            </tp:taxon-name><tp:taxon-authority>M.Advay</tp:taxon-authority><tp:taxon-status xmlns:xlink="http://www.w3.org/1999/xlink" xlink:type="simple">sp. nov.</tp:taxon-status><xref ref-type="fig" rid="F1">Fig. 1A–F</xref><xref ref-type="table" rid="T1">; Table 1</xref></tp:nomenclature><tp:treatment-sec sec-type="material" id="SECID0EWCAE"><title>Type.</title><p>Iran – Kurdistan province, Kamyaran, Schahu mountain, <named-content xmlns:xlink="http://www.w3.org/1999/xlink" content-type="dwc:verbatimCoordinates" xlink:type="simple"><named-content content-type="geo-json" specific-use="{&#34;type&#34;:&#34;Point&#34;,&#34;coordinates&#34;:[46.561944,34.896667]}" id="NCID0E6CAE" xlink:type="simple">34°53'48"N, 46°33'43"E</named-content></named-content>, 2700 m, 7 May 2015, <italic>Advay 12808.</italic> (holotype HKS! (Fig. <xref ref-type="fig" rid="F2">2</xref>), isotype TUH!).</p><fig id="F1" position="float" orientation="portrait"><object-id xmlns:xlink="http://www.w3.org/1999/xlink" content-type="doi" xlink:type="simple">10.3897/phytokeys.237.115003.figure1</object-id><object-id xmlns:xlink="http://www.w3.org/1999/xlink" content-type="arpha" xlink:type="simple">90BD0DC9-7D71-5455-8489-137FA059BF7A</object-id><label>Figure 1.</label><caption><p><italic><tp:taxon-name><tp:taxon-name-part taxon-name-part-type="genus" reg="Veronica">Veronica</tp:taxon-name-part><tp:taxon-name-part taxon-name-part-type="species" reg="kurdistanica">kurdistanica</tp:taxon-name-part></tp:taxon-name></italic><bold>A–D</bold> habitat and habit <bold>E, F</bold> corolla and inflorescence (photos by M. Advay).</p></caption><graphic xmlns:xlink="http://www.w3.org/1999/xlink" xlink:href="phytokeys-237-219_article-115003__-g001.jpg" position="float" orientation="portrait" xlink:type="simple" id="oo_975455.jpg"><uri content-type="original_file" xlink:type="simple">https://binary.pensoft.net/fig/975455</uri></graphic></fig><fig id="F2" position="float" orientation="portrait"><object-id xmlns:xlink="http://www.w3.org/1999/xlink" content-type="doi" xlink:type="simple">10.3897/phytokeys.237.115003.figure2</object-id><object-id xmlns:xlink="http://www.w3.org/1999/xlink" content-type="arpha" xlink:type="simple">A6C32A84-3F2F-55FB-815E-1B075AC8E6B2</object-id><label>Figure 2.</label><caption><p>Holotype of <italic><tp:taxon-name><tp:taxon-name-part taxon-name-part-type="genus" reg="Veronica">V.</tp:taxon-name-part><tp:taxon-name-part taxon-name-part-type="species" reg="kurdistanica">kurdistanica</tp:taxon-name-part></tp:taxon-name></italic>.</p></caption><graphic xmlns:xlink="http://www.w3.org/1999/xlink" xlink:href="phytokeys-237-219_article-115003__-g002.jpg" position="float" orientation="portrait" xlink:type="simple" id="oo_975456.jpg"><uri content-type="original_file" xlink:type="simple">https://binary.pensoft.net/fig/975456</uri></graphic></fig></tp:treatment-sec><tp:treatment-sec sec-type="diagnosis" id="SECID0E5EAE"><title>Diagnosis.</title><p><italic><tp:taxon-name><tp:taxon-name-part taxon-name-part-type="genus" reg="Veronica">Veronica</tp:taxon-name-part><tp:taxon-name-part taxon-name-part-type="species" reg="kurdistanica">kurdistanica</tp:taxon-name-part></tp:taxon-name></italic> is similar to <italic><tp:taxon-name><tp:taxon-name-part taxon-name-part-type="genus" reg="Veronica">V.</tp:taxon-name-part><tp:taxon-name-part taxon-name-part-type="species" reg="daranica">daranica</tp:taxon-name-part></tp:taxon-name></italic> (Fig. <xref ref-type="fig" rid="F3">3A–D</xref>) based on simple stems (branched only at the base), terminal racemes (rarely axillary), and purple petals. However, it is distinguished from <italic><tp:taxon-name><tp:taxon-name-part taxon-name-part-type="genus" reg="Veronica">V.</tp:taxon-name-part><tp:taxon-name-part taxon-name-part-type="species" reg="daranica">daranica</tp:taxon-name-part></tp:taxon-name></italic> by the densely glandular (vs. glabrous) indumentum, obovate, elliptic to spathulate leaves that are 4–10 mm long (vs. narrowly elliptic, elliptic to spathulate and 2.5–5 mm long), lanceolate bracts that are 2–2.5 mm long (vs. spathulate and 1.5–2 mm long), capsule 1.2–2.2 mm long and 2–2.1 mm wide (vs. 1.8–2.5 mm long and 2–2.5 mm wide), and seeds 0.8–1.2 mm long and 0.3–0.5 mm wide (vs. 0.7–0.9 mm long, 0.5–0.7 mm wide) (Table <xref ref-type="table" rid="T1">1</xref>). Also, <italic><tp:taxon-name><tp:taxon-name-part taxon-name-part-type="genus" reg="Veronica">V.</tp:taxon-name-part><tp:taxon-name-part taxon-name-part-type="species" reg="kurdistanica">kurdistanica</tp:taxon-name-part></tp:taxon-name></italic> is related to <italic><tp:taxon-name><tp:taxon-name-part taxon-name-part-type="genus" reg="Veronica">V.</tp:taxon-name-part><tp:taxon-name-part taxon-name-part-type="species" reg="khorassanica">khorassanica</tp:taxon-name-part></tp:taxon-name></italic> but it is distinguished from the latter by the densely glandular indumentum (vs. dense eglandular subcrispate); oblong-obovate, elliptic to spathulate leaves (vs. linear), shorter, terminal racemes with 4–14 flowers (vs. axillary racemes with 15–20 (–60) flowers), longer bracts (2–2.5 mm) and calyces (1.7–2 mm long at anthesis, 2–2.5 mm long in fruit) (vs. bracts 1–1.5 (2.5) mm long, calyces 2–2.5 mm long at anthesis, 2.5–3 mm in fruit), and capsule (1.2–2.2 mm long and 2–2.1 mm wide vs. 2.5–3.5 mm long, 3–3.5 mm wide), and seed size (0.8–1.2 mm long and 0.3–0.5 mm wide vs. 1.5–2.5 mm long, 1–1.5 mm wide) (Table <xref ref-type="table" rid="T1">1</xref>). Our new species also differs from <italic><tp:taxon-name><tp:taxon-name-part taxon-name-part-type="genus" reg="Veronica">V.</tp:taxon-name-part><tp:taxon-name-part taxon-name-part-type="species" reg="kurdica">kurdica</tp:taxon-name-part></tp:taxon-name></italic>, specifically by: stems 4–8 cm tall (vs. (5–)10–20(–30) cm), indumentum densely glandular (vs. eglandular or glabrous), raceme terminal and 4–14 flowered (vs. racemes axillary and 5–20 (–25) flowers), pedicels l.5–2 mm long in fruit (vs. 4–8 (–10) mm in fruit), corolla purple, 2.5–3 mm long, 5 mm in diameter (vs. dark to violet blue, 4–6 mm long, 8–10 (–11) mm in diameter) and capsule (1.2–2.2 mm long and 2–2.1 mm wide vs. 2–3.5 mm long, 3–5 mm wide) and seed size (0.8–1.2 mm long and 0.3–0.5 mm wide vs. 1.4–1.8 mm long, 1.1–1.4 (–1.6) mm wide) (Table <xref ref-type="table" rid="T1">1</xref>).</p><fig id="F3" position="float" orientation="portrait"><object-id xmlns:xlink="http://www.w3.org/1999/xlink" content-type="doi" xlink:type="simple">10.3897/phytokeys.237.115003.figure3</object-id><object-id xmlns:xlink="http://www.w3.org/1999/xlink" content-type="arpha" xlink:type="simple">FDF1C716-3C77-5A6D-8DF9-7FB4010A0111</object-id><label>Figure 3.</label><caption><p><italic><tp:taxon-name><tp:taxon-name-part taxon-name-part-type="genus" reg="Veronica">Veronica</tp:taxon-name-part><tp:taxon-name-part taxon-name-part-type="species" reg="daranica">daranica</tp:taxon-name-part></tp:taxon-name></italic><bold>A–C</bold> habitat and habit <bold>D</bold> corolla and inflorescence (photos by M. Doostmohammadi).</p></caption><graphic xmlns:xlink="http://www.w3.org/1999/xlink" xlink:href="phytokeys-237-219_article-115003__-g003.jpg" position="float" orientation="portrait" xlink:type="simple" id="oo_975457.jpg"><uri content-type="original_file" xlink:type="simple">https://binary.pensoft.net/fig/975457</uri></graphic></fig></tp:treatment-sec><tp:treatment-sec sec-type="description" id="SECID0ESIAE"><title>Description.</title><p>Perennial plant, rhizome stout, plant 4–8 cm tall; stems woody, ascending at base, erect, ± densely glandular. Leaves 8–10 pairs, fleshy, lower leaves with petiole 8–10 mm long, 4–8 mm wide, gradually attenuate at base, oblong-obovate, elliptic to spathulate, cauline leaves 4–6 mm long, 1–2 mm wide, sessile above, entire, ± glandular, upper side more than lower side. Racemes 1–2, often terminal, 4–14 flowered, 0.5–1 cm long in flowering stage, elongated to 1–1.5 cm long in fruiting stage; hairs 0.3–0.5 mm long, glandular; bracts spathulate, 2–2.5 mm long, shorter than leaves, entire, densely glandular hairy on the upper surface, less so on the lower side; pedicel 1–1.5 mm long at anthesis, 1.5–2 mm long in fruit, pubescent with spreading yellowish glandular hairs. Calyx 1.5–2 mm long and 0.7–1 mm wide at anthesis, 2–2.5 mm long and 1–1.2 mm wide in fruit; lobes oblong, 0.4–0.8 mm long united at base. Corolla purple, 2.5–3 mm long, 4–5 mm in diameter, adaxial and lateral lobes elliptic, obtuse and abaxial lobe oblong, subacuminate, corolla tube white and internally densely pubescent; stamens with filaments 1.5–2 mm long, white; anthers ca. 1 mm, purplish to white; style 1.6–2.7 mm long, purplish, whitish at base. Capsule obcordate, 1.2–2.2 mm long and 2–2.1 mm wide, equaling or slightly overtopping the calyx, glandular hairs sparsely spreading. Seeds flat, oblong-elliptic, 0.8–1.2 mm long, 0.3–0.5 mm wide, brown-yellowish, surface reticulate.</p></tp:treatment-sec><tp:treatment-sec sec-type="etymology" id="SECID0EXIAE"><title>Etymology.</title><p>Referring to Kurdistan Province (Western Iran), where the new species was discovered.</p></tp:treatment-sec><tp:treatment-sec sec-type="distribution" id="SECID0E3IAE"><title>Distribution, habitat, and phenology.</title><p>The species is currently known from a few populations in Schahu mountain, Hawraman region, Kurdistan Province, western Iran. It is an Irano-Turanian phytogeographical element that grows on limestone cliffs of mountainous slopes of Schahu mountains, 2500–2950 m a. s. l. (Figs <xref ref-type="fig" rid="F4">4</xref>, <xref ref-type="fig" rid="F5">5</xref>). Flowering April to May, fruiting June.</p><fig id="F4" position="float" orientation="portrait"><object-id xmlns:xlink="http://www.w3.org/1999/xlink" content-type="doi" xlink:type="simple">10.3897/phytokeys.237.115003.figure4</object-id><object-id xmlns:xlink="http://www.w3.org/1999/xlink" content-type="arpha" xlink:type="simple">C6F9ECEF-1923-5B4D-A96F-AD4761CF345E</object-id><label>Figure 4.</label><caption><p><bold>A, B</bold> habitat of <italic><tp:taxon-name><tp:taxon-name-part taxon-name-part-type="genus" reg="Veronica">Veronica</tp:taxon-name-part><tp:taxon-name-part taxon-name-part-type="species" reg="kurdistanica">kurdistanica</tp:taxon-name-part></tp:taxon-name></italic> (photos by M. Advay).</p></caption><graphic xmlns:xlink="http://www.w3.org/1999/xlink" xlink:href="phytokeys-237-219_article-115003__-g004.jpg" position="float" orientation="portrait" xlink:type="simple" id="oo_975458.jpg"><uri content-type="original_file" xlink:type="simple">https://binary.pensoft.net/fig/975458</uri></graphic></fig><fig id="F5" position="float" orientation="portrait"><object-id xmlns:xlink="http://www.w3.org/1999/xlink" content-type="doi" xlink:type="simple">10.3897/phytokeys.237.115003.figure5</object-id><object-id xmlns:xlink="http://www.w3.org/1999/xlink" content-type="arpha" xlink:type="simple">5B792568-9DE4-5E3A-A1E7-427F0772174B</object-id><label>Figure 5.</label><caption><p>Distribution of <italic><tp:taxon-name><tp:taxon-name-part taxon-name-part-type="genus" reg="Veronica">Veronica</tp:taxon-name-part><tp:taxon-name-part taxon-name-part-type="species" reg="kurdistanica">kurdistanica</tp:taxon-name-part></tp:taxon-name></italic> (circle) and <italic><tp:taxon-name><tp:taxon-name-part taxon-name-part-type="genus" reg="Veronica">V.</tp:taxon-name-part><tp:taxon-name-part taxon-name-part-type="species" reg="daranica">daranica</tp:taxon-name-part></tp:taxon-name></italic> (cross), <italic><tp:taxon-name><tp:taxon-name-part taxon-name-part-type="genus" reg="Veronica">V.</tp:taxon-name-part><tp:taxon-name-part taxon-name-part-type="species" reg="khorassanica">khorassanica</tp:taxon-name-part></tp:taxon-name></italic> (square), <tp:taxon-name><tp:taxon-name-part taxon-name-part-type="genus" reg="Veronica">V.</tp:taxon-name-part><tp:taxon-name-part taxon-name-part-type="species" reg="kurdica">kurdica</tp:taxon-name-part><tp:taxon-name-part taxon-name-part-type="infraspecific-rank">subsp.</tp:taxon-name-part><tp:taxon-name-part taxon-name-part-type="subspecies" reg="kurdica">kurdica</tp:taxon-name-part></tp:taxon-name> (blue triangle) and <tp:taxon-name><tp:taxon-name-part taxon-name-part-type="genus" reg="Veronica">V.</tp:taxon-name-part><tp:taxon-name-part taxon-name-part-type="species" reg="kurdica">kurdica</tp:taxon-name-part><tp:taxon-name-part taxon-name-part-type="infraspecific-rank">subsp.</tp:taxon-name-part><tp:taxon-name-part taxon-name-part-type="subspecies" reg="filicaulis">filicaulis</tp:taxon-name-part></tp:taxon-name> (pink triangle) in Iran.</p></caption><graphic xmlns:xlink="http://www.w3.org/1999/xlink" xlink:href="phytokeys-237-219_article-115003__-g005.jpg" position="float" orientation="portrait" xlink:type="simple" id="oo_975459.jpg"><uri content-type="original_file" xlink:type="simple">https://binary.pensoft.net/fig/975459</uri></graphic></fig></tp:treatment-sec><tp:treatment-sec sec-type="conservation status" id="SECID0EUMAE"><title>Conservation status.</title><p><italic><tp:taxon-name><tp:taxon-name-part taxon-name-part-type="genus" reg="Veronica">Veronica</tp:taxon-name-part><tp:taxon-name-part taxon-name-part-type="species" reg="kurdistanica">kurdistanica</tp:taxon-name-part></tp:taxon-name></italic> is observed in a restricted area of the Avroman (Hawraman) region in the province of Kurdistan. The estimated area of occupancy is less than 50 km<sup>2</sup>. The species is proposed to be classified as critically endangered (<abbrev xmlns:xlink="http://www.w3.org/1999/xlink" xlink:title="critically endangered" id="ABBRID0EHNAE" xlink:type="simple">CR</abbrev>) following the IUCN criteria (2022).</p></tp:treatment-sec><tp:treatment-sec sec-type="Taxonomic notes" id="SECID0ELNAE"><title>Taxonomic notes.</title><p><italic><tp:taxon-name><tp:taxon-name-part taxon-name-part-type="genus" reg="Veronica">Veronica</tp:taxon-name-part><tp:taxon-name-part taxon-name-part-type="species" reg="kurdistanica">kurdistanica</tp:taxon-name-part></tp:taxon-name></italic> belongs to <tp:taxon-name><tp:taxon-name-part taxon-name-part-type="genus" reg="Veronica">Veronica</tp:taxon-name-part><tp:taxon-name-part taxon-name-part-type="infraspecific-rank">subgenus</tp:taxon-name-part><tp:taxon-name-part taxon-name-part-type="subgenus" reg="Pentasepalae">Pentasepalae</tp:taxon-name-part></tp:taxon-name> (Benth.) M. M. Mart. Ort., Albach &amp; M. A. Fisch. (Fig. <xref ref-type="fig" rid="F6">6</xref>), by far the most species-rich subgenus in Iran, with many perennial, mountainous species. It has been demonstrated that this subgenus has probably originated in the Iranian plateau, with several relict and morphologically isolated species distributed at present along the Zagros and Alborz Mountains (<xref ref-type="bibr" rid="B4">Doostmohammadi et al. 2022</xref>).</p><fig id="F6" position="float" orientation="portrait"><object-id xmlns:xlink="http://www.w3.org/1999/xlink" content-type="doi" xlink:type="simple">10.3897/phytokeys.237.115003.figure6</object-id><object-id xmlns:xlink="http://www.w3.org/1999/xlink" content-type="arpha" xlink:type="simple">C9534CF4-1C4A-5C23-9605-4D057A63D34C</object-id><label>Figure 6.</label><caption><p>50% majority-rule consensus tree obtained from the Bayesian analysis of nrDNA ITS sequences. Posterior probabilities are given above the branches.</p></caption><graphic xmlns:xlink="http://www.w3.org/1999/xlink" xlink:href="phytokeys-237-219_article-115003__-g006.jpg" position="float" orientation="portrait" xlink:type="simple" id="oo_975460.jpg"><uri content-type="original_file" xlink:type="simple">https://binary.pensoft.net/fig/975460</uri></graphic></fig><p><italic><tp:taxon-name><tp:taxon-name-part taxon-name-part-type="genus" reg="Veronica">Veronica</tp:taxon-name-part><tp:taxon-name-part taxon-name-part-type="species" reg="kurdistanica">kurdistanica</tp:taxon-name-part></tp:taxon-name></italic> belongs to the <italic><tp:taxon-name><tp:taxon-name-part taxon-name-part-type="genus" reg="Veronica">V.</tp:taxon-name-part><tp:taxon-name-part taxon-name-part-type="species" reg="kurdica">kurdica</tp:taxon-name-part></tp:taxon-name></italic> species group and is morphologically closest to <italic><tp:taxon-name><tp:taxon-name-part taxon-name-part-type="genus" reg="Veronica">V.</tp:taxon-name-part><tp:taxon-name-part taxon-name-part-type="species" reg="daranica">daranica</tp:taxon-name-part></tp:taxon-name></italic> (Fig. <xref ref-type="fig" rid="F3">3</xref>) but occurs more than 500 km apart (Fig. <xref ref-type="fig" rid="F5">5</xref>). The group has maximum support in the phylogenetic analysis (Fig. <xref ref-type="fig" rid="F6">6</xref>), although there is no morphological character setting this group apart from related species. Members of this group are all endemic, perennial species adapted to arid conditions; they are important constituents of the alpine flora of Iran. Species delimitation is sometimes difficult among the members of <italic><tp:taxon-name><tp:taxon-name-part taxon-name-part-type="genus" reg="Veronica">V.</tp:taxon-name-part><tp:taxon-name-part taxon-name-part-type="species" reg="kurdica">kurdica</tp:taxon-name-part></tp:taxon-name></italic> species complex. For instance, <italic><tp:taxon-name><tp:taxon-name-part taxon-name-part-type="genus" reg="Veronica">V.</tp:taxon-name-part><tp:taxon-name-part taxon-name-part-type="species" reg="daranica">daranica</tp:taxon-name-part></tp:taxon-name></italic> differs from glabrous forms of <tp:taxon-name><tp:taxon-name-part taxon-name-part-type="genus" reg="Veronica">V.</tp:taxon-name-part><tp:taxon-name-part taxon-name-part-type="species" reg="kurdica">kurdica</tp:taxon-name-part><tp:taxon-name-part taxon-name-part-type="infraspecific-rank">subsp.</tp:taxon-name-part><tp:taxon-name-part taxon-name-part-type="subspecies" reg="filicaulis">filicaulis</tp:taxon-name-part></tp:taxon-name> (Freyn) M.A. Fisch. only by its dense, compact habit, thinner petals and some other subtle morphometric differences, but the molecular studies confirmed that it is a distinct species (<xref ref-type="bibr" rid="B4">Doostmohammadi et al. 2022</xref>). However, <italic><tp:taxon-name><tp:taxon-name-part taxon-name-part-type="genus" reg="Veronica">V.</tp:taxon-name-part><tp:taxon-name-part taxon-name-part-type="species" reg="kurdistanica">kurdistanica</tp:taxon-name-part></tp:taxon-name></italic> is a unique species within <italic><tp:taxon-name><tp:taxon-name-part taxon-name-part-type="genus" reg="Veronica">V.</tp:taxon-name-part><tp:taxon-name-part taxon-name-part-type="species" reg="kurdica">kurdica</tp:taxon-name-part></tp:taxon-name></italic> complex differing from all others by its glandular indumentum, apart from other subtler differences mentioned above. Other species are either glabrous or have an eglandular indumentum. It is not unusual in the genus to differentiate a species mainly on the basis of glandular indumentum and other subtle differences. An example is <italic><tp:taxon-name><tp:taxon-name-part taxon-name-part-type="genus" reg="Veronica">V.</tp:taxon-name-part><tp:taxon-name-part taxon-name-part-type="species" reg="porphyriana">porphyriana</tp:taxon-name-part></tp:taxon-name></italic> Pavlov, which has often been included in <italic><tp:taxon-name><tp:taxon-name-part taxon-name-part-type="genus" reg="Veronica">V.</tp:taxon-name-part><tp:taxon-name-part taxon-name-part-type="species" reg="spicata">spicata</tp:taxon-name-part></tp:taxon-name></italic> L. (<italic>sensu lato</italic>), but has been clearly differentiated based on DNA-based evidence (<xref ref-type="bibr" rid="B8">Khan et al. in press</xref>). In the molecular phylogenetic tree, our new species is assembled in a polytomy including <italic><tp:taxon-name><tp:taxon-name-part taxon-name-part-type="genus" reg="Veronica">V.</tp:taxon-name-part><tp:taxon-name-part taxon-name-part-type="species" reg="daranica">daranica</tp:taxon-name-part></tp:taxon-name></italic>, <italic><tp:taxon-name><tp:taxon-name-part taxon-name-part-type="genus" reg="Veronica">V.</tp:taxon-name-part><tp:taxon-name-part taxon-name-part-type="species" reg="khorassanica">khorassanica</tp:taxon-name-part></tp:taxon-name></italic>, and two subspecies of <italic><tp:taxon-name><tp:taxon-name-part taxon-name-part-type="genus" reg="Veronica">V.</tp:taxon-name-part><tp:taxon-name-part taxon-name-part-type="species" reg="kurdica">kurdica</tp:taxon-name-part></tp:taxon-name></italic> (Fig. <xref ref-type="fig" rid="F6">6</xref>). A comprehensive morpho-molecular study is required to delimitate further the species of this complex, both morphologically and geographically. The finding of this new species is noteworthy since it emphasizes that the Kurdistan region is an important center of diversity, despite being under-investigated. Thus, future field work may further increase the species number of the region.</p></tp:treatment-sec><tp:treatment-sec sec-type="Additional specimens" id="SECID0EOUAE"><title>Additional specimens</title><p><bold>(paratypes).</bold> Iran – Kurdistan province, Kamyaran, Schahu mountain <named-content xmlns:xlink="http://www.w3.org/1999/xlink" content-type="dwc:verbatimCoordinates" xlink:type="simple"><named-content content-type="geo-json" specific-use="{&#34;type&#34;:&#34;Point&#34;,&#34;coordinates&#34;:[46.561944,34.896667]}" id="NCID0EZUAE" xlink:type="simple">34°53'48"N, 46°33'43"E</named-content></named-content>, 2500 m, 10 May 2015, Advay 12829 (HKS), Kamyaran, Schahu mountain <named-content xmlns:xlink="http://www.w3.org/1999/xlink" content-type="dwc:verbatimCoordinates" xlink:type="simple"><named-content content-type="geo-json" specific-use="{&#34;type&#34;:&#34;Point&#34;,&#34;coordinates&#34;:[46.545278,34.908333]}" id="NCID0EBVAE" xlink:type="simple">34°54'30"N, 46°32'43"E</named-content></named-content>, 2920 m, 15 May 2023, Advay 48735 (TUH).</p></tp:treatment-sec><tp:treatment-sec><!--Section generated to contain objects referenced in tp:taxon-treatment.--><table-wrap id="T1" position="float" orientation="portrait"><label>Table 1.</label><caption><p>The morphological differences among <italic><tp:taxon-name><tp:taxon-name-part taxon-name-part-type="genus" reg="Veronica">Veronica</tp:taxon-name-part><tp:taxon-name-part taxon-name-part-type="species" reg="kurdistanica">kurdistanica</tp:taxon-name-part></tp:taxon-name></italic> and its related taxa.</p></caption><table id="TID0ESSAE" rules="all"><tbody><tr><th rowspan="1" colspan="1">Characters</th><th rowspan="1" colspan="1">
                <italic>
                  <tp:taxon-name><tp:taxon-name-part taxon-name-part-type="genus" reg="Veronica">V.</tp:taxon-name-part><tp:taxon-name-part taxon-name-part-type="species" reg="kurdistanica">kurdistanica</tp:taxon-name-part></tp:taxon-name>
                </italic>
              </th><th rowspan="1" colspan="1">
                <italic>
                  <tp:taxon-name><tp:taxon-name-part taxon-name-part-type="genus" reg="Veronica">V.</tp:taxon-name-part><tp:taxon-name-part taxon-name-part-type="species" reg="daranica">daranica</tp:taxon-name-part></tp:taxon-name>
                </italic>
              </th><th rowspan="1" colspan="1">
                <italic>
                  <tp:taxon-name><tp:taxon-name-part taxon-name-part-type="genus" reg="Veronica">V.</tp:taxon-name-part><tp:taxon-name-part taxon-name-part-type="species" reg="khorassanica">khorassanica</tp:taxon-name-part></tp:taxon-name>
                </italic>
              </th><th rowspan="1" colspan="1">
                <tp:taxon-name><tp:taxon-name-part taxon-name-part-type="genus" reg="Veronica">V.</tp:taxon-name-part><tp:taxon-name-part taxon-name-part-type="species" reg="kurdica">kurdica</tp:taxon-name-part><tp:taxon-name-part taxon-name-part-type="infraspecific-rank">subsp.</tp:taxon-name-part><tp:taxon-name-part taxon-name-part-type="subspecies" reg="kurdica">kurdica</tp:taxon-name-part></tp:taxon-name>
              </th><th rowspan="1" colspan="1">
                <tp:taxon-name><tp:taxon-name-part taxon-name-part-type="genus" reg="Veronica">V.</tp:taxon-name-part><tp:taxon-name-part taxon-name-part-type="species" reg="kurdica">kurdica</tp:taxon-name-part><tp:taxon-name-part taxon-name-part-type="infraspecific-rank">subsp.</tp:taxon-name-part><tp:taxon-name-part taxon-name-part-type="subspecies" reg="filicaulis">filicaulis</tp:taxon-name-part></tp:taxon-name>
              </th></tr><tr><td rowspan="1" colspan="1">Stem</td><td rowspan="1" colspan="1">4–8 cm</td><td rowspan="1" colspan="1">up to 5 cm</td><td rowspan="1" colspan="1">6–12 (–25) cm</td><td rowspan="1" colspan="1">(5–) 10–20 (–30) cm</td><td rowspan="1" colspan="1">5–15 cm</td></tr><tr><td rowspan="1" colspan="1">Stem indumentum</td><td rowspan="1" colspan="1">densely glandular</td><td rowspan="1" colspan="1">glabrous</td><td rowspan="1" colspan="1">dense eglandular cinereous- subcrispate</td><td rowspan="1" colspan="1">eglandular velvety or rarely glabrous</td><td rowspan="1" colspan="1">eglandular pubescent, often glabrous</td></tr><tr><td rowspan="1" colspan="1">Leaf</td><td rowspan="1" colspan="1">4–10 mm long, 1–2 mm wide, oblong-obovate, elliptic to spathulate</td><td rowspan="1" colspan="1">2.5–5 mm long, 1–2 mm wide, narrowly elliptic, elliptic to spathulate</td><td rowspan="1" colspan="1">4–11 (–15) mm long, 0.8–1.5 mm wide, linear</td><td rowspan="1" colspan="1">5–10 (–16) mm long, 1–5 (–7) mm wide, linear above to elliptic-ovate below</td><td rowspan="1" colspan="1">2–6 (–8) mm long, 0.7–3 (–4.5) mm wide, linear to elliptic-ovate</td></tr><tr><td rowspan="1" colspan="1">Leaf indumentum</td><td rowspan="1" colspan="1">crispulate</td><td rowspan="1" colspan="1">glabrous</td><td rowspan="1" colspan="1">eglandular cinereous-crispate</td><td rowspan="1" colspan="1">eglandular or glabrous</td><td rowspan="1" colspan="1">eglandular or glabrous</td></tr><tr><td rowspan="1" colspan="1">Inflorescence</td><td rowspan="1" colspan="1">terminal, raceme 4–14 flowered</td><td rowspan="1" colspan="1">terminal, raceme 4– l2 flowered</td><td rowspan="1" colspan="1">axillary, raceme 15–20 (–60) flowered</td><td rowspan="1" colspan="1">axillary, raceme 5–<bold>2</bold>0 (–25) flowered</td><td rowspan="1" colspan="1">Axillary, raceme 5–15 (–20) flowered</td></tr><tr><td rowspan="1" colspan="1">Bract length and shape</td><td rowspan="1" colspan="1">2–2.5 mm, lanceolate</td><td rowspan="1" colspan="1">1.5–2 mm, spathulate</td><td rowspan="1" colspan="1">1–1.5 (–2.5) mm, linear, oblong-subspathulate</td><td rowspan="1" colspan="1">(1.5–) 2–3 (– 4) mm, oblong to obovate</td><td rowspan="1" colspan="1">1.5–3 mm, oblong</td></tr><tr><td rowspan="1" colspan="1">Pedicels length</td><td rowspan="1" colspan="1">1–1.5 mm long at anthesis, l.5–2 mm long in fruit</td><td rowspan="1" colspan="1">1–1.5 mm long at anthesis, l.5–2 mm long in fruit</td><td rowspan="1" colspan="1">2–3 (–4) mm long at anthesis and in fruit</td><td rowspan="1" colspan="1">1.5–6 mm at anthesis, 4–8 (–10) mm in fruit</td><td rowspan="1" colspan="1">0.5–3 mm at anthesis, 1.5–4 (–6) mm in fruit</td></tr><tr><td rowspan="1" colspan="1">Calyx</td><td rowspan="1" colspan="1">1.7–2 mm long and 1 mm wide at anthesis, 2–2.5 mm long and 1–1.2 mm wide in fruit</td><td rowspan="1" colspan="1">l .3– l .8 mm long and 0.4–0.7 mm wide at anthesis, 1.6–2.5 mm long and 0.5–1.2 mm wide in fruit</td><td rowspan="1" colspan="1">2–2.5 mm long at anthesis, 2.5–3 (–4) mm in fruit</td><td rowspan="1" colspan="1">1.5–3 mm at anthesis, 2–3 (–4) mm in fruit</td><td rowspan="1" colspan="1">1.5–3 mm at anthesis, 2–3 (–4) mm in fruit</td></tr><tr><td rowspan="1" colspan="1">Corolla color and size</td><td rowspan="1" colspan="1">purple, 2.5–3 mm long, 5 mm in diameter</td><td rowspan="1" colspan="1">purple, 2.3–2.5 mm long, 4–6 mm in diameter</td><td rowspan="1" colspan="1">purple, 6 mm in diameter</td><td rowspan="1" colspan="1">dark blue to violet blue, 4–6 mm long, 8–10 (–11) mm in diameter</td><td rowspan="1" colspan="1">Pink or purple or violet purple, 3–4 mm long, (5–)6–8 mm in diameter</td></tr><tr><td rowspan="1" colspan="1">Capsule</td><td rowspan="1" colspan="1">1.2–2.2 mm long and 2–2.1 mm wide</td><td rowspan="1" colspan="1">1.8–2.5 mm long and 2–2.5 mm wide</td><td rowspan="1" colspan="1">2.5–3.5 mm long, 3–3.5 mm wide</td><td rowspan="1" colspan="1">2.5–4 mm long, 4–5 mm wide</td><td rowspan="1" colspan="1">2–3 mm long, 3–4.5 mm wide</td></tr><tr><td rowspan="1" colspan="1">Seed</td><td rowspan="1" colspan="1">0.8–1.2 mm long, 0.3–0.5 mm wide</td><td rowspan="1" colspan="1">0.7–0.9 mm long, 0.5–0.7 mm wide</td><td rowspan="1" colspan="1">1.5–2.5 mm long, 1–1.5 mm wide</td><td rowspan="1" colspan="1">1.4–1.8 mm long, 1.1–1.4 (–1.6) mm wide</td><td rowspan="1" colspan="1">1.4–1.8 mm long, 1.1–1.4 (–1.6) mm wide</td></tr></tbody></table></table-wrap></tp:treatment-sec><ref-list><ref id="B4"><mixed-citation xmlns:xlink="http://www.w3.org/1999/xlink" xlink:type="simple"><person-group><name name-style="western"><surname>Doostmohammadi</surname><given-names>M</given-names></name><name name-style="western"><surname>Bordbar</surname><given-names>F</given-names></name><name name-style="western"><surname>Albach</surname><given-names>DC</given-names></name><name name-style="western"><surname>Mirtadzadini</surname><given-names>M</given-names></name></person-group> (<year>2022</year>) Phylogeny and historical biogeography of <tp:taxon-name><tp:taxon-name-part taxon-name-part-type="genus">Veronica</tp:taxon-name-part><tp:taxon-name-part taxon-name-part-type="infraspecific-rank">subgenus</tp:taxon-name-part><tp:taxon-name-part taxon-name-part-type="subgenus">Pentasepalae</tp:taxon-name-part></tp:taxon-name> (<tp:taxon-name><tp:taxon-name-part taxon-name-part-type="family">Plantaginaceae</tp:taxon-name-part></tp:taxon-name>): Evidence for its origin and subsequent dispersal. Biology 11(5): е639. <ext-link xlink:href="10.3390/biology11050639" ext-link-type="doi" xlink:type="simple">https://doi.org/10.3390/biology11050639</ext-link></mixed-citation></ref><ref id="B8"><mixed-citation xmlns:xlink="http://www.w3.org/1999/xlink" xlink:type="simple"><person-group><name name-style="western"><surname>Khan</surname><given-names>G</given-names></name><name name-style="western"><surname>Mayland-Quellhorst</surname><given-names>E</given-names></name><name name-style="western"><surname>Kosachev</surname><given-names>P</given-names></name><name name-style="western"><surname>Albach</surname><given-names>DC</given-names></name></person-group> (<year>in press</year>) Altai Mountains – cradle of hybrids and introgressants: A case study in <tp:taxon-name><tp:taxon-name-part taxon-name-part-type="genus">Veronica</tp:taxon-name-part><tp:taxon-name-part taxon-name-part-type="infraspecific-rank">subg.</tp:taxon-name-part><tp:taxon-name-part taxon-name-part-type="subgenus">Pseudolysimachium</tp:taxon-name-part></tp:taxon-name> (<tp:taxon-name><tp:taxon-name-part taxon-name-part-type="family">Plantaginaceae</tp:taxon-name-part></tp:taxon-name>). TAXON.</mixed-citation></ref></ref-list></tp:taxon-treatment>
